# Supplementary material for: Myostatin Changes in Females with UI after Magnetic Stimulation: A Quasi-Experimental Study
Source: Medicina (Kaunas). 2024 Aug 26;60(9):1399. doi: 10.3390/medicina60091399 (PMC11434281; doi:10.3390/medicina60091399)
Supplement: Supplementary file 1 [file medicina-60-01399-s001.zip]

Archive with 1 entries (1 files):
- medicina-3054238-supplementary.pdf
